# Supplementary material for: MIC19 Exerts Neuroprotective Role via Maintaining the Mitochondrial Structure in a Rat Model of Intracerebral Hemorrhage
Source: Int J Mol Sci. 2023 Jul 17;24(14):11553. doi: 10.3390/ijms241411553 (PMC10380515; doi:10.3390/ijms241411553)
Supplement: Supplementary file 1 [file ijms-24-11553-s001.zip]

Archive with 1 entries (1 files):
- ijms-2473532-supplementary.pdf
